# Supplementary material for: Associations of COVID-19 Hospitalizations, ICU Admissions, and Mortality with Black and White Race and Their Mediation by Air Pollution and Other Risk Factors in the Louisiana Industrial Corridor, March 2020–August 2021
Source: Int J Environ Res Public Health. 2023 Mar 5;20(5):4611. doi: 10.3390/ijerph20054611 (PMC10001987; doi:10.3390/ijerph20054611)
Supplement: Supplementary file 1 [file ijerph-20-04611-s001.zip]

Archive with 1 entries (1 files):
- ijerph-2250581-Supplementary Materials.pdf
